# Supplementary material for: Indocyanine Green-Camptothecin Co-Loaded Perfluorocarbon Double-Layer Nanocomposite: A Versatile Nanotheranostics for Photochemotherapy and FDOT Diagnosis of Breast Cancer
Source: Pharmaceutics. 2021 Sep 17;13(9):1499. doi: 10.3390/pharmaceutics13091499 (PMC8466706; doi:10.3390/pharmaceutics13091499)
Supplement: Supplementary file 1 [file pharmaceutics-13-01499-s001.zip]

Archive with 1 entries (1 files):
- pharmaceutics-1348632-supplementary.pdf
